# Supplementary material for: Library of Disordered Patterns in 3D Protein Structures
Source: PLoS Comput Biol. 2010 Oct 14;6(10):e1000958. doi: 10.1371/journal.pcbi.1000958 (PMC2954861; doi:10.1371/journal.pcbi.1000958)
Supplement: Dataset S2 — The list of correlated patterns. (0.14 MB XLS) [file pcbi.1000958.s002.xls]

## Sheet: read me
We collected the statistics of the occurrence of pairs of patterns. For each pair we calculated:
P1,P2 (index of the first and second patterns in the list; see Dataset S1)
N1,N2 (number of proteins in which the first and second patterns occurred, respectively)
NP (number of proteins in which both patterns occurred together or simultaneously)
<d> (average distance along the protein chain between patterns in protein)
Distance d between patterns A and B (S – sequence )
			A	A	A	A	A	A	A	A	A
d=1	S	S	S	S	S	S	S	S	S	S	S	S	S	S	S	S	S	S	S	S	S	S	S	S	S	S	S	S	S	S	S
													B	B	B	B	B	B	B	B
			A	A	A	A	A	A	A	A	A
d=0	S	S	S	S	S	S	S	S	S	S	S	S	S	S	S	S	S	S	S	S	S	S	S	S	S	S	S	S	S	S	S
												B	B	B	B	B	B	B	B
			A	A	A	A	A	A	A	A	A
d=-1	S	S	S	S	S	S	S	S	S	S	S	S	S	S	S	S	S	S	S	S	S	S	S	S	S	S	S	S	S	S	S
											B	B	B	B	B	B	B	B
Additional data
Fraction of coincidence
Correlation:				(N=34 464 is the number of proteins in database)
Correlation between values X1 and X2.
If there is the first pattern in the protein then X1=1. In other cases X1=0.
X2 is calculated in the same way as for the second pattern
Expected number of proteins with two patterns (independence is assumed)
There are pairs of patterns with NP>3 and Z_score>3 in table 2.

## Sheet: table 2
<d>, Average distance along the protein chain between patterns in protein	Sd, Root mean square deviation of distance between patterns	NP, Number of proteins in which both patterns occurred together (or simultaneously)	Q, Fraction of coincidence	R, Correlation	eNP, Expected number of proteins with two patterns (independence is assumed)	NP/eNP	Z-score	P1, Index of the pattern	N1, Number of proteins in which the patterns occurred	L1, Pattern length	Pattern 1	P2, Pattern index	N2, Number of proteins in which the pattern occurred	L2, Pattern length	Pattern 2
5.449	3.438	655	0.902204	0.300067	114.238	5.73364	50.6783	1	5423	6	HHHHHH	2	726	6	ENLYFQ
3.087	1.897	727	0.885505	0.312383	129.186	5.62752	52.6954	1	5423	6	HHHHHH	3	821	6	LVPRGS
-2.776	17.782	1072	0.981685	0.409508	171.829	6.23876	68.8434	1	5423	6	HHHHHH	4	1092	6	LEHHHH
54.411	108.39	56	0.538462	0.057581	16.3647	3.42201	9.80013	1	5423	6	HHHHHH	5	104	11	ASMTGGQQMGR
-20	0	83	1	0.113701	13.0603	6.35515	19.3567	1	5423	6	HHHHHH	6	83	21	AHHHHHHMGTLEAQTQGPGSM
-4.95	0.278	602	0.996689	0.307858	95.041	6.33411	52.0735	1	5423	6	HHHHHH	7	604	7	EGRHHHH
-4.013	0.51	527	0.992467	0.286895	83.5542	6.30728	48.5717	1	5423	6	HHHHHH	8	531	15	HHHHSSGLVPRGSHM
-3.344	0.478	1405	0.990832	0.474148	223.126	6.29689	79.3792	1	5423	6	HHHHHH	22	1418	6	GSSHHH
26.765	17.295	17	0.607143	0.0352227	4.40587	3.85849	6.0004	1	5423	6	HHHHHH	26	28	6	DDDDKA
-3.93	0.681	256	0.988417	0.1986	40.7543	6.28154	33.7368	1	5423	6	HHHHHH	28	259	6	HHHSGS
15.047	55.914	43	0.597222	0.0552715	11.3294	3.79544	9.41076	1	5423	6	HHHHHH	32	72	6	LYKKAG
17.926	61.04	68	0.441558	0.0522905	24.2323	2.80617	8.89425	1	5423	6	HHHHHH	35	154	6	GSAMAS
-3.375	0.731	40	0.740741	0.0634676	8.49704	4.70752	10.8086	1	5423	6	HHHHHH	40	54	6	KGEHHH
-6.014	0.118	142	1	0.148848	22.3441	6.35515	25.3218	1	5423	6	HHHHHH	43	142	11	AAALGHHHHHH
4.727	0.897	33	0.733333	0.0571946	7.08087	4.66045	9.74141	1	5423	6	HHHHHH	46	45	7	SGHIEGR
5.5	0.975	20	0.740741	0.0448608	4.24852	4.70752	7.64239	1	5423	6	HHHHHH	47	27	9	EQKLISEED
-4.569	7.473	543	0.987273	0.290247	86.5439	6.27427	49.1277	1	5423	6	HHHHHH	56	550	6	HHHSHM
155.667	0.471	9	0.818182	0.0324274	1.73088	5.19967	5.52535	1	5423	6	HHHHHH	63	11	22	YAQQTRGLLGCIITSLTGRDKN
4.012	3.579	404	0.946136	0.242625	67.1896	6.01284	41.13	1	5423	6	HHHHHH	66	427	7	ENLYFQG
102.769	223.838	13	0.448276	0.0231856	4.56323	2.84886	3.94975	1	5423	6	HHHHHH	77	29	6	VDDDDK
14	0	24	0.96	0.0593895	3.93381	6.10095	10.1177	1	5423	6	HHHHHH	78	25	8	LYDDDDKD
51.357	76.926	14	0.538462	0.0287579	4.09117	3.42201	4.89919	1	5423	6	HHHHHH	84	26	6	PEDPED
-2.855	0.766	1240	0.990415	0.444194	197.005	6.29424	74.5226	1	5423	6	HHHHHH	95	1252	6	HHHHSG
-22	0	166	1	0.160992	26.1205	6.35515	27.3796	1	5423	6	HHHHHH	100	166	22	HHHHHHSSGVDLGTENLYFQSM
-3.091	0.353	143	0.966216	0.145881	23.2882	6.14045	24.8151	1	5423	6	HHHHHH	114	148	6	GGRHHH
58.6	115.312	15	0.6	0.0327524	3.93381	3.81309	5.57976	1	5423	6	HHHHHH	126	25	6	PNSSSV
7.182	1.402	99	0.908257	0.116156	17.1514	5.77211	19.7683	1	5423	6	HHHHHH	132	109	6	YFQGHM
36.368	59.062	19	0.365385	0.0222084	8.18234	2.32208	3.78222	1	5423	6	HHHHHH	133	52	6	GSMMAA
-4	0	61	1	0.0974435	9.59851	6.35515	16.5934	1	5423	6	HHHHHH	141	61	22	HHHHSSGVDLGTENLYFQSNAM
4.95	4.863	20	0.952381	0.0539116	3.3044	6.05253	9.18494	1	5423	6	HHHHHH	145	21	6	DDDDKH
3	2.753	19	0.826087	0.0474591	3.61911	5.24991	8.08544	1	5423	6	HHHHHH	175	23	8	LEVLFQGP
92.08	130.109	25	0.373134	0.0261536	10.5426	2.37133	4.4533	1	5423	6	HHHHHH	185	67	12	SMTGGQQMGRGS
-4.629	7.043	361	0.980978	0.234986	57.9058	6.23427	39.8641	1	5423	6	HHHHHH	202	368	6	AHHIHH
4.636	1.226	33	0.970588	0.0701823	5.34999	6.16824	11.9551	1	5423	6	HHHHHH	206	34	12	PTTENLYFQGAM
-4.453	0.534	106	0.972477	0.12609	17.1514	6.18024	21.4589	1	5423	6	HHHHHH	214	109	7	HHHHHMA
-4.307	14.462	849	0.987209	0.364583	135.323	6.27387	61.4709	1	5423	6	HHHHHH	235	860	6	GHGHHH
-10	0	35	1	0.0737833	5.50734	6.35515	12.5683	1	5423	6	HHHHHH	237	35	11	SHHHHHHSQDP
-4.997	0.072	1552	0.99106	0.499534	246.414	6.29834	83.4701	1	5423	6	HHHHHH	240	1566	6	SHHHHH
7	0	20	0.4	0.0254	7.86763	2.54206	4.32587	1	5423	6	HHHHHH	255	50	6	GSHMLE
-5.014	0.12	69	0.985714	0.102628	11.0147	6.26437	17.4744	1	5423	6	HHHHHH	262	70	12	KLAAALEHHHHH
4.214	8.368	14	0.823529	0.0406423	2.67499	5.23366	6.92459	1	5423	6	HHHHHH	282	17	6	DDDDKM
-3.833	0.373	12	0.8	0.0368273	2.36029	5.08412	6.27475	1	5423	6	HHHHHH	286	15	6	HHHHGK
-3.533	0.499	45	0.957447	0.0811977	7.39557	6.08472	13.8293	1	5423	6	HHHHHH	289	47	6	GRDHHH
-5.02	0.553	49	1	0.0873193	7.71028	6.35515	14.8715	1	5423	6	HHHHHH	299	49	8	AAAHHHHH
0.4	27.472	90	0.978261	0.116634	14.4764	6.217	19.8538	1	5423	6	HHHHHH	315	92	6	SLPHHH
7.586	5.436	29	0.878788	0.0613366	5.19264	5.58483	10.4484	1	5423	6	HHHHHH	316	33	8	ENLYFGGS
-5	0	99	1	0.124207	15.5779	6.35515	21.141	1	5423	6	HHHHHH	329	99	9	EGGSHHHHH
1.174	4.402	682	0.967376	0.321468	110.934	6.14782	54.3069	1	5423	6	HHHHHH	337	705	6	SGEVPR
-4.069	13.714	216	0.995392	0.183199	34.1455	6.32587	31.1367	1	5423	6	HHHHHH	340	217	8	ALEHHHHH
23.769	38.903	13	0.481481	0.0249245	4.24852	3.05989	4.24609	1	5423	6	HHHHHH	344	27	6	GSHWGS
-5	0	123	0.97619	0.136218	19.8264	6.20384	23.1777	1	5423	6	HHHHHH	345	126	6	KHHHHH
2.957	40.996	209	0.981221	0.178423	33.5161	6.23581	30.3265	1	5423	6	HHHHHH	347	213	6	HHSSGR
6.265	2.292	34	0.944444	0.0698974	5.66469	6.00209	11.9063	1	5423	6	HHHHHH	359	36	7	HIEGRHM
-4.306	0.569	36	0.878049	0.0683062	6.45146	5.58014	11.6345	1	5423	6	HHHHHH	361	41	7	SGAHHHH
-2.688	3.302	64	0.984615	0.0987569	10.2279	6.25738	16.8162	1	5423	6	HHHHHH	366	65	6	HHHGSM
9	0	18	0.692308	0.0403669	4.09117	4.39972	6.8769	1	5423	6	HHHHHH	367	26	6	GPGSMS
10	6	10	0.555556	0.0249984	2.83235	3.53064	4.25914	1	5423	6	HHHHHH	368	18	6	SHMNAP
-4.31	0.463	29	1	0.067156	4.56323	6.35515	11.4403	1	5423	6	HHHHHH	387	29	7	SRSHHHH
29.8	25.714	15	0.652174	0.0351168	3.61911	4.14467	5.98271	1	5423	6	HHHHHH	388	23	6	MDSPDL
-2.943	0.333	35	0.921053	0.0696805	5.9794	5.85343	11.869	1	5423	6	HHHHHH	389	38	6	DEEHHH
-4.077	0.319	65	1	0.100593	10.2279	6.35515	17.1289	1	5423	6	HHHHHH	402	65	7	GEKHHHH
-3.068	0.3	74	1	0.107346	11.6441	6.35515	18.2767	1	5423	6	HHHHHH	410	74	6	KEGHHH
4.81	29.592	21	0.84	0.0505105	3.93381	5.33833	8.60507	1	5423	6	HHHHHH	414	25	6	NHHHHH
-3.018	0.783	57	1	0.094189	8.9691	6.35515	16.0399	1	5423	6	HHHHHH	416	57	6	HHHSSA
-4.788	0.716	52	0.928571	0.0854441	8.81175	5.90121	14.5509	1	5423	6	HHHHHH	417	56	6	HHHHHA
63.531	117.698	64	0.621359	0.069767	16.2073	3.94883	11.8743	1	5423	6	HHHHHH	420	103	6	MASMTG
-3.375	0.484	40	0.952381	0.0762657	6.60881	6.05253	12.9901	1	5423	6	HHHHHH	421	42	6	VEHHHH
-3.15	0.357	60	0.967742	0.0944795	9.75586	6.15015	16.0884	1	5423	6	HHHHHH	422	62	6	NEGHHH
36.091	79.087	11	0.6875	0.0313772	2.51764	4.36917	5.34608	1	5423	6	HHHHHH	423	16	6	QPELAP
-2.818	2.516	11	0.578947	0.0271925	2.9897	3.6793	4.63291	1	5423	6	HHHHHH	424	19	6	PRHHHH
7.299	2.153	174	0.239669	0.14662	29.8708	5.82508	26.3825	2	726	6	ENLYFQ	22	1418	6	GSSHHH
2.286	2.462	14	0.194444	0.0552423	1.51671	9.23049	10.1365	2	726	6	ENLYFQ	32	72	6	LYKKAG
6	3.162	7	0.148936	0.0329057	0.990077	7.07016	6.04005	2	726	6	ENLYFQ	48	47	7	DYKDDDD
-7	0	427	1	0.763536	8.99495	47.4711	139.392	2	726	6	ENLYFQ	66	427	7	ENLYFQG
3.064	2.037	455	0.626722	0.462878	26.374	17.2519	83.4944	2	726	6	ENLYFQ	95	1252	6	HHHHSG
-8	0	166	1	0.474254	3.49687	47.4711	86.9049	2	726	6	ENLYFQ	100	166	22	HHHHHHSSGVDLGTENLYFQSM
0	0	6	0.146341	0.0301074	0.863684	6.94699	5.52688	2	726	6	ENLYFQ	123	41	6	GINPFT
-3	0	102	0.93578	0.358791	2.29614	44.4225	65.8003	2	726	6	ENLYFQ	132	109	6	YFQGHM
-10	0	60	0.983607	0.282243	1.28499	46.6929	51.7973	2	726	6	ENLYFQ	141	61	22	HHHHSSGVDLGTENLYFQSNAM
-9	0	31	0.911765	0.194913	0.716226	43.2825	35.7841	2	726	6	ENLYFQ	206	34	12	PTTENLYFQGAM
5.275	2.421	178	0.245179	0.140689	32.9885	5.39582	25.2597	2	726	6	ENLYFQ	240	1566	6	SHHHHH
12	0	7	0.466667	0.0647502	0.315982	22.1532	11.8907	2	726	6	ENLYFQ	286	15	6	HHHHGK
-8	0	30	0.909091	0.191446	0.69516	43.1555	35.1481	2	726	6	ENLYFQ	316	33	8	ENLYFGGS
10	2.055	9	0.0714286	0.0212446	2.65425	3.39079	3.89519	2	726	6	ENLYFQ	345	126	6	KHHHHH
0	0	205	0.962441	0.516956	4.48694	45.6881	94.6664	2	726	6	ENLYFQ	347	213	6	HHSSGR
1	0	5	0.0892857	0.0191653	1.17967	4.23849	3.51746	2	726	6	ENLYFQ	417	56	6	HHHHHA
2	0	19	0.182692	0.0573165	2.47748	7.66907	10.4975	3	821	6	LVPRGS	5	104	11	ASMTGGQQMGR
-8	0	527	0.992467	0.794598	12.6495	41.6619	144.645	3	821	6	LVPRGS	8	531	15	HHHHSSGLVPRGSHM
5.891	0.756	661	0.805116	0.600855	33.7795	19.5681	107.971	3	821	6	LVPRGS	22	1418	6	GSSHHH
21.818	0.386	11	0.392857	0.0690061	0.667015	16.4914	12.6521	3	821	6	LVPRGS	26	28	6	DDDDKA
5.571	3.849	7	0.0972222	0.0220233	1.71518	4.0812	4.03539	3	821	6	LVPRGS	32	72	6	LYKKAG
11.269	64.268	67	0.435065	0.180674	3.66858	18.2632	33.0669	3	821	6	LVPRGS	35	154	6	GSAMAS
0.024	0.539	680	0.828258	0.661192	29.8251	22.7996	119.104	3	821	6	LVPRGS	95	1252	6	HHHHSG
23.333	42.339	6	0.24	0.0381947	0.595549	10.0747	7.0032	3	821	6	LVPRGS	126	25	6	PNSSSV
13.077	52.228	13	0.25	0.0576559	1.23874	10.4945	10.5675	3	821	6	LVPRGS	133	52	6	GSMMAA
3	0	17	0.253731	0.0665397	1.59607	10.6512	12.1931	3	821	6	LVPRGS	185	67	12	SMTGGQQMGRGS
3.933	0.495	669	0.81486	0.57713	37.3052	17.9332	103.48	3	821	6	LVPRGS	240	1566	6	SHHHHH
-2	0	18	0.36	0.0840298	1.1911	15.1121	15.4019	3	821	6	LVPRGS	255	50	6	GSHMLE
-2	0	6	0.375	0.0496309	0.381151	15.7418	9.10125	3	821	6	LVPRGS	307	16	6	GSHMSQ
-3.98	0.535	685	0.971631	0.898188	16.7945	40.7872	163.092	3	821	6	LVPRGS	337	705	6	SGEVPR
-2	0	11	0.407407	0.0704333	0.643193	17.1022	12.914	3	821	6	LVPRGS	344	27	6	GSHWGS
4.111	1.663	9	0.0714286	0.0189109	3.00157	2.99843	3.46244	3	821	6	LVPRGS	345	126	6	KHHHHH
1	6.708	6	0.4	0.0514751	0.357329	16.7912	9.43958	3	821	6	LVPRGS	358	15	6	GSHMGT
0.818	5.75	11	0.611111	0.0880371	0.428795	25.6533	16.1437	3	821	6	LVPRGS	368	18	6	SHMNAP
13	3.071	14	0.608696	0.099114	0.547905	25.5519	18.1736	3	821	6	LVPRGS	388	23	6	MDSPDL
1	0	21	0.203883	0.0646477	2.45366	8.55864	11.8404	3	821	6	LVPRGS	420	103	6	MASMTG
249.778	78.464	9	0.0865385	0.0172288	3.29526	2.73119	3.14276	4	1092	6	LEHHHH	5	104	11	ASMTGGQQMGR
-8.008	0.091	121	0.852113	0.301274	4.4993	26.8931	54.9268	4	1092	6	LEHHHH	43	142	11	AAALGHHHHHH
0	0	7	0.269231	0.037263	0.823816	8.49704	6.80472	4	1092	6	LEHHHH	84	26	6	PEDPED
6	0	8	0.32	0.0443481	0.792131	10.0993	8.09866	4	1092	6	LEHHHH	126	25	6	PNSSSV
-7	0	65	0.928571	0.230998	2.21797	29.3061	42.1572	4	1092	6	LEHHHH	262	70	12	KLAAALEHHHHH
-5	0	83	0.902174	0.257109	2.91504	28.473	46.908	4	1092	6	LEHHHH	315	92	6	SLPHHH
-7	0	199	0.917051	0.40235	6.8757	28.9425	73.2769	4	1092	6	LEHHHH	340	217	8	ALEHHHHH
40.556	86.11	9	0.5625	0.0653107	0.506964	17.7527	11.9283	4	1092	6	LEHHHH	423	16	6	QPELAP
0	0	19	0.182692	0.074723	1.60237	11.8575	13.7442	5	104	11	ASMTGGQQMGR	8	531	15	HHHHSSGLVPRGSHM
8.267	4.905	45	0.432692	0.108453	4.27902	10.5164	19.6867	5	104	11	ASMTGGQQMGR	22	1418	6	GSSHHH
-2	0	39	0.375	0.30564	0.464717	83.9221	56.5285	5	104	11	ASMTGGQQMGR	35	154	6	GSAMAS
225	84.439	4	0.0384615	0.0294946	0.428505	9.33478	5.456	5	104	11	ASMTGGQQMGR	43	142	11	AAALGHHHHHH
1	0	24	0.96	0.470079	0.075441	318.129	87.1045	5	104	11	ASMTGGQQMGR	78	25	8	LYDDDDKD
8	0	19	0.182692	0.043037	3.77809	5.029	7.83172	5	104	11	ASMTGGQQMGR	95	1252	6	HHHHSG
5	0	7	0.0673077	0.0530163	0.446611	15.6736	9.80628	5	104	11	ASMTGGQQMGR	114	148	6	GGRHHH
-10	0	66	0.985075	0.790199	0.202182	326.439	146.333	5	104	11	ASMTGGQQMGR	185	67	12	SMTGGQQMGRGS
-1	0	25	0.240385	0.232435	0.328923	76.0056	43.0173	5	104	11	ASMTGGQQMGR	214	109	7	HHHHHMA
6.8	4.445	45	0.432692	0.102299	4.72563	9.52255	18.528	5	104	11	ASMTGGQQMGR	240	1566	6	SHHHHH
4	0	18	0.173077	0.0593171	2.12744	8.46088	10.8826	5	104	11	ASMTGGQQMGR	337	705	6	SGEVPR
227	84.439	4	0.0384615	0.0223717	0.654828	6.10847	4.13389	5	104	11	ASMTGGQQMGR	340	217	8	ALEHHHHH
-5	0	89	0.864078	0.859491	0.310817	286.342	159.082	5	104	11	ASMTGGQQMGR	420	103	6	MASMTG
-19	0	83	1	0.385823	1.32457	62.6618	70.9679	6	83	21	AHHHHHHMGTLEAQTQGPGSM	56	550	6	HHHSHM
26	50.229	4	0.0769231	0.0590958	0.125232	31.9407	10.9494	6	83	21	AHHHHHHMGTLEAQTQGPGSM	133	52	6	GSMMAA
-6	0	83	1	0.472942	0.886258	93.6522	87.2251	6	83	21	AHHHHHHMGTLEAQTQGPGSM	202	368	6	AHHIHH
-5	0	6	0.285714	0.142719	0.0505745	118.637	26.4551	6	83	21	AHHHHHHMGTLEAQTQGPGSM	338	21	6	GPGSMT
-5	0	18	0.692308	0.386742	0.0626161	287.466	71.6831	6	83	21	AHHHHHHMGTLEAQTQGPGSM	367	26	6	GPGSMS
-4	0	6	0.111111	0.0282532	0.946379	6.33996	5.19489	7	604	7	EGRHHHH	40	54	6	KGEHHH
-8	0	14	0.0985915	0.0397375	2.48863	5.62559	7.29731	7	604	7	EGRHHHH	43	142	11	AAALGHHHHHH
-5.997	0.083	584	0.966887	0.806522	15.072	38.7475	146.578	7	604	7	EGRHHHH	235	860	6	GHGHHH
-6	0	14	0.297872	0.0789518	0.8237	16.9965	14.5182	7	604	7	EGRHHHH	289	47	6	GRDHHH
-9	0	8	0.0808081	0.0258849	1.73503	4.61088	4.75638	7	604	7	EGRHHHH	329	99	9	EGGSHHHHH
-4.906	0.291	32	0.842105	0.208778	0.66597	48.0502	38.3966	7	604	7	EGRHHHH	389	38	6	DEEHHH
-6	0	56	0.861538	0.2796	1.13916	49.159	51.4017	7	604	7	EGRHHHH	402	65	7	GEKHHHH
-5	0	63	0.851351	0.294767	1.29689	48.5778	54.1831	7	604	7	EGRHHHH	410	74	6	KEGHHH
-5	0	22	0.52381	0.134774	0.736072	29.8884	24.7849	7	604	7	EGRHHHH	421	42	6	VEHHHH
-5	0	50	0.806452	0.255237	1.08658	46.0158	46.9249	7	604	7	EGRHHHH	422	62	6	NEGHHH
-1.004	0.14	509	0.958569	0.577796	21.8477	23.2977	104.256	8	531	15	HHHHSSGLVPRGSHM	22	1418	6	GSSHHH
3	0	4	0.0727273	0.0186062	0.847406	4.72029	3.42474	8	531	15	HHHHSSGLVPRGSHM	27	55	6	EEEDEE
6.939	61.883	66	0.428571	0.22474	2.37274	27.816	41.3079	8	531	15	HHHHSSGLVPRGSHM	35	154	6	GSAMAS
-14	0	528	0.99435	0.640513	19.29	27.3716	115.858	8	531	15	HHHHSSGLVPRGSHM	95	1252	6	HHHHSG
12.333	54.172	12	0.230769	0.0679709	0.801184	14.9778	12.5115	8	531	15	HHHHSSGLVPRGSHM	133	52	6	GSMMAA
1	0	17	0.253731	0.0853989	1.03229	16.4682	15.7162	8	531	15	HHHHSSGLVPRGSHM	185	67	12	SMTGGQQMGRGS
-3.002	0.132	514	0.967985	0.554127	24.128	21.3031	99.7641	8	531	15	HHHHSSGLVPRGSHM	240	1566	6	SHHHHH
-4	0	19	0.38	0.112832	0.770369	24.6635	20.7698	8	531	15	HHHHSSGLVPRGSHM	255	50	6	GSHMLE
-4	0	5	0.3125	0.0519849	0.246518	20.2825	9.5739	8	531	15	HHHHSSGLVPRGSHM	307	16	6	GSHMSQ
-10	0	522	0.983051	0.85066	10.8622	48.0565	155.113	8	531	15	HHHHSSGLVPRGSHM	337	705	6	SGEVPR
-4	0	6	0.222222	0.0470174	0.415999	14.4231	8.65769	8	531	15	HHHHSSGLVPRGSHM	344	27	6	GSHWGS
-1	6	10	0.555556	0.100251	0.277333	36.0578	18.4623	8	531	15	HHHHSSGLVPRGSHM	368	18	6	SHMNAP
-1	0	21	0.203883	0.0837817	1.58696	13.2328	15.4106	8	531	15	HHHHSSGLVPRGSHM	420	103	6	MASMTG
19.25	13.423	4	0.0714286	0.0465353	0.194986	20.5143	8.61699	11	120	6	GGKGGG	18	56	6	KKKGKK
-5.765	1.436	34	0.85	0.489875	0.139276	244.12	90.7318	11	120	6	GGKGGG	103	40	8	GGGSSGGG
-3.625	1.218	8	0.275862	0.134191	0.100975	79.2276	24.8581	11	120	6	GGKGGG	163	29	7	GGGGGSG
106.2	34.741	5	0.0416667	0.0178222	1.28134	3.90217	3.28521	11	120	6	GGKGGG	202	368	6	AHHIHH
-5.111	1.125	36	0.72	0.463654	0.174095	206.784	85.8629	11	120	6	GGKGGG	227	50	7	GGSGSGG
-4	2.309	6	0.352941	0.131794	0.0591922	101.365	24.4182	11	120	6	GGKGGG	284	17	7	SGGGSGG
-3.478	2.447	23	0.793103	0.389016	0.100975	227.779	72.0628	11	120	6	GGKGGG	319	29	7	SGGGGSG
4	4.472	12	0.375	0.282606	0.0519963	230.786	52.3974	18	56	6	KKKGKK	183	32	6	KKGEKK
-5	0	11	0.354839	0.348655	0.0287837	382.161	64.6669	21	32	6	PPPPPP	50	31	6	PPPPPK
-5	0	11	0.354839	0.348655	0.0287837	382.161	64.6669	21	32	6	PPPPPP	186	31	6	PPEPPK
-5	0	6	0.375	0.264693	0.0148561	403.875	49.1046	21	32	6	PPPPPP	419	16	6	QPPPPP
-1.864	0.401	184	0.710425	0.293212	10.6564	17.2666	53.1092	22	1418	6	GSSHHH	28	259	6	HHHSGS
10.286	4.949	14	0.194444	0.0353141	2.9624	4.72591	6.41316	22	1418	6	GSSHHH	32	72	6	LYKKAG
20.818	61.912	66	0.428571	0.13068	6.33623	10.4163	23.7047	22	1418	6	GSSHHH	35	154	6	GSAMAS
-5	0	10	0.185185	0.0287282	2.2218	4.50086	5.21845	22	1418	6	GSSHHH	40	54	6	KGEHHH
153.667	0.471	9	0.818182	0.0699025	0.452588	19.8856	12.7053	22	1418	6	GSSHHH	63	11	22	YAQQTRGLLGCIITSLTGRDKN
7.277	2.127	166	0.388759	0.196022	17.5687	9.44865	35.4215	22	1418	6	GSSHHH	66	427	7	ENLYFQG
16.083	0.276	24	0.96	0.124641	1.02861	23.3325	22.65	22	1418	6	GSSHHH	78	25	8	LYDDDDKD
-0.025	0.197	815	0.650958	0.596102	51.5128	15.8213	106.456	22	1418	6	GSSHHH	95	1252	6	HHHHSG
-5	0	119	0.804054	0.252246	6.08937	19.5423	45.7601	22	1418	6	GSSHHH	114	148	6	GGRHHH
10.124	1.445	97	0.889908	0.240698	4.48474	21.6289	43.6891	22	1418	6	GSSHHH	132	109	6	YFQGHM
26.167	54.225	12	0.230769	0.0371116	2.13951	5.60877	6.74148	22	1418	6	GSSHHH	133	52	6	GSMMAA
5.1	1.375	10	0.434783	0.0512143	0.946321	10.5672	9.30705	22	1418	6	GSSHHH	175	23	8	LEVLFQGP
15	0	17	0.253731	0.047237	2.75667	6.16685	8.57899	22	1418	6	GSSHHH	185	67	12	SMTGGQQMGRGS
-2.018	0.229	57	0.522936	0.13663	4.48474	12.7098	24.7996	22	1418	6	GSSHHH	214	109	7	HHHHHMA
-4.143	0.35	35	1	0.153919	1.44005	24.3047	27.9667	22	1418	6	GSSHHH	237	35	11	SHHHHHHSQDP
-4.349	0.48	1401	0.988011	0.937516	64.4321	21.7438	166.666	22	1418	6	GSSHHH	240	1566	6	SHHHHH
10	0	18	0.36	0.0611899	2.05722	8.74968	11.1157	22	1418	6	GSSHHH	255	50	6	GSHMLE
6	6	5	0.294118	0.0282938	0.699455	7.14843	5.14219	22	1418	6	GSSHHH	282	17	6	DDDDKM
10	0	5	0.3125	0.0294432	0.65831	7.5952	5.35116	22	1418	6	GSSHHH	307	16	6	GSHMSQ
12.133	5.864	15	0.454545	0.064435	1.35776	11.0476	11.708	22	1418	6	GSSHHH	316	33	8	ENLYFGGS
-7	0	91	0.919192	0.237271	4.07329	22.3406	43.0731	22	1418	6	GSSHHH	329	99	9	EGGSHHHHH
3.994	0.137	641	0.90922	0.631576	29.0068	22.0983	113.679	22	1418	6	GSSHHH	337	705	6	SGEVPR
10	0	9	0.333333	0.0411909	1.1109	8.10155	7.4851	22	1418	6	GSSHHH	344	27	6	GSHWGS
9.222	52.544	126	0.591549	0.218526	8.76375	14.3774	39.607	22	1418	6	GSSHHH	347	213	6	HHSSGR
-5.812	0.39	16	0.390244	0.0606576	1.68692	9.48474	11.0204	22	1418	6	GSSHHH	361	41	7	SGAHHHH
-0.773	0.67	44	0.676923	0.139142	2.67438	16.4524	25.2711	22	1418	6	GSSHHH	366	65	6	HHHGSM
13	6	10	0.555556	0.0592032	0.740599	13.5026	10.7596	22	1418	6	GSSHHH	368	18	6	SHMNAP
-0.892	0.311	37	0.649123	0.124586	2.34523	15.7767	22.63	22	1418	6	GSSHHH	416	57	6	HHHSSA
21.49	48.228	51	0.495146	0.125144	4.23787	12.0343	22.7168	22	1418	6	GSSHHH	420	103	6	MASMTG
31.667	12.769	12	0.428571	0.0597784	1.01718	11.7974	10.8899	26	28	6	DDDDKA	95	1252	6	HHHHSG
23.818	0.386	11	0.392857	0.075017	0.572772	19.2049	13.7779	26	28	6	DDDDKA	337	705	6	SGEVPR
2	0	13	0.565217	0.511914	0.0186862	695.702	94.9639	26	28	6	DDDDKA	388	23	6	MDSPDL
-4.4	1.2	5	0.0909091	0.0886262	0.0893686	55.9481	16.4265	27	55	6	EEEDEE	42	56	6	DEEAEE
-3.667	0.745	6	0.206897	0.149258	0.0462802	129.645	27.6752	27	55	6	EEEDEE	98	29	6	EDEDEE
1	0	4	0.08	0.0748695	0.0797934	50.1295	13.878	27	55	6	EEEDEE	255	50	6	GSHMLE
-2	0	4	0.0740741	0.0305304	0.405815	9.85671	5.64208	28	259	6	HHHSGS	40	54	6	KGEHHH
-2.955	0.208	22	0.0849421	0.0628746	2.76555	7.95501	11.5666	28	259	6	HHHSGS	202	368	6	AHHIHH
-2.958	0.2	24	0.0926641	0.0377731	6.46298	3.71346	6.89891	28	259	6	HHHSGS	235	860	6	GHGHHH
-2.995	0.073	188	0.725869	0.284298	11.7686	15.9747	51.38	28	259	6	HHHSGS	240	1566	6	SHHHHH
-5	0	51	0.784615	0.39114	0.488481	104.405	72.272	28	259	6	HHHSGS	366	65	6	HHHGSM
-5	0	38	0.666667	0.310649	0.42836	88.7104	57.4061	28	259	6	HHHSGS	416	57	6	HHHSSA
2.286	2.462	14	0.194444	0.0753036	0.892061	15.694	13.8785	32	72	6	LYKKAG	66	427	7	ENLYFQG
8.857	4.454	14	0.194444	0.032736	3.27159	4.27927	5.93167	32	72	6	LYKKAG	240	1566	6	SHHHHH
6.143	2.1	7	0.212121	0.142409	0.0689415	101.535	26.3973	32	72	6	LYKKAG	316	33	8	ENLYFGGS
6	0	6	0.0833333	0.0203239	1.47284	4.07376	3.73041	32	72	6	LYKKAG	337	705	6	SGEVPR
14.939	61.883	66	0.428571	0.14045	5.59448	11.7974	25.5407	35	154	6	GSAMAS	95	1252	6	HHHHSG
-1	0	35	0.522388	0.342716	0.299385	116.906	63.4197	35	154	6	GSAMAS	185	67	12	SMTGGQQMGRGS
18.833	61.907	66	0.428571	0.123249	6.99756	9.43186	22.307	35	154	6	GSAMAS	240	1566	6	SHHHHH
11.108	62.342	65	0.422078	0.190083	3.15024	20.6333	34.8486	35	154	6	GSAMAS	337	705	6	SGEVPR
-3	0	41	0.398058	0.323091	0.460248	89.0823	59.7569	35	154	6	GSAMAS	420	103	6	MASMTG
-4.556	0.831	27	0.5	0.120646	1.34749	20.0372	22.0991	40	54	6	KGEHHH	235	860	6	GHGHHH
-4	0	10	0.185185	0.0265816	2.45369	4.07549	4.8177	40	54	6	KGEHHH	240	1566	6	SHHHHH
-5	0	9	0.166667	0.150452	0.101845	88.3692	27.8824	40	54	6	KGEHHH	402	65	7	GEKHHHH
124.5	30.41	4	0.0714286	0.0178573	0.893686	4.47584	3.28593	42	56	6	DEEAEE	56	550	6	HHHSHM
-4.5	0.866	4	0.137931	0.0982101	0.0471216	84.8867	18.2097	42	56	6	DEEAEE	98	29	6	EDEDEE
3	0	8	0.32	0.132862	0.103006	77.6654	24.6054	43	142	11	AAALGHHHHHH	126	25	6	PNSSSV
-7	0	16	0.112676	0.0361734	3.54341	4.51543	6.61776	43	142	11	AAALGHHHHHH	235	860	6	GHGHHH
-10	0	67	0.957143	0.671191	0.288417	232.303	124.22	43	142	11	AAALGHHHHHH	262	70	12	KLAAALEHHHHH
-9.008	0.091	121	0.852113	0.687794	0.894092	135.333	127.022	43	142	11	AAALGHHHHHH	340	217	8	ALEHHHHH
231	84.439	4	0.038835	0.0296712	0.424385	9.42541	5.48875	43	142	11	AAALGHHHHHH	420	103	6	MASMTG
-1.939	0.343	33	0.733333	0.134697	1.63475	20.1866	24.532	46	45	7	SGHIEGR	95	1252	6	HHHHSG
6	0.508	31	0.688889	0.153905	1.12291	27.6068	28.195	46	45	7	SGHIEGR	235	860	6	GHGHHH
-5	0	31	0.861111	0.769938	0.0470056	659.496	142.767	46	45	7	SGHIEGR	359	36	7	HIEGRHM
119.75	205.685	4	0.0851064	0.0498711	0.171831	23.2786	9.23508	48	47	7	DYKDDDD	345	126	6	KHHHHH
-6	0	21	0.677419	0.677129	0.0278842	753.116	125.592	50	31	6	PPPPPK	186	31	6	PPEPPK
39	50.229	4	0.0769231	0.0189111	0.829851	4.82014	3.48004	56	550	6	HHHSHM	133	52	6	GSMMAA
-4	0	156	0.423913	0.338204	5.87279	26.5632	61.9547	56	550	6	HHHSHM	202	368	6	AHHIHH
-7	0	53	0.486239	0.211383	1.7395	30.4686	38.8671	56	550	6	HHHSHM	214	109	7	HHHHHMA
-2.844	1.228	45	0.0818182	0.0464253	13.7245	3.27882	8.44391	56	550	6	HHHSHM	235	860	6	GHGHHH
8	0	6	0.285714	0.0531526	0.335132	17.9034	9.78552	56	550	6	HHHSHM	338	21	6	GPGSMT
8	0	18	0.692308	0.148297	0.414926	43.3813	27.2999	56	550	6	HHHSHM	367	26	6	GPGSMS
-3.857	0.35	7	0.122807	0.0347038	0.909645	7.69531	6.38576	56	550	6	HHHSHM	416	57	6	HHHSSA
-3	0	4	0.0769231	0.0707225	0.0890204	44.9335	13.1081	58	59	6	GPLGSM	133	52	6	GSMMAA
154.667	0.471	9	0.818182	0.0662984	0.499826	18.0063	12.0232	63	11	22	YAQQTRGLLGCIITSLTGRDKN	240	1566	6	SHHHHH
153	0	6	0.545455	0.282126	0.0130861	458.501	52.3357	63	11	22	YAQQTRGLLGCIITSLTGRDKN	361	41	7	SGAHHHH
10	0	4	0.363636	0.118054	0.0328749	121.673	21.8798	63	11	22	YAQQTRGLLGCIITSLTGRDKN	420	103	6	MASMTG
-2	0	12	0.666667	0.416581	0.0240251	499.478	77.2643	65	46	6	PGSSGG	322	18	7	GGGGGIL
0.981	0.527	216	0.505855	0.28107	15.512	13.9247	50.9158	66	427	7	ENLYFQG	95	1252	6	HHHHSG
2.75	3.491	8	0.0540541	0.0247356	1.83368	4.36281	4.55382	66	427	7	ENLYFQG	114	148	6	GGRHHH
-1	0	6	0.146341	0.0417919	0.507979	11.8115	7.7057	66	427	7	ENLYFQG	123	41	6	GINPFT
-4	0	97	0.889908	0.446839	1.35048	71.8262	82.3089	66	427	7	ENLYFQG	132	109	6	YFQGHM
-9	0	31	0.911765	0.255498	0.421251	73.5903	47.1142	66	427	7	ENLYFQG	206	34	12	PTTENLYFQGAM
5.227	8.323	22	0.0515222	0.0190778	10.6552	2.06472	3.47604	66	427	7	ENLYFQG	235	860	6	GHGHHH
5.345	2.293	165	0.386417	0.183379	19.4023	8.50413	33.0636	66	427	7	ENLYFQG	240	1566	6	SHHHHH
12	0	6	0.4	0.0731187	0.185846	32.2848	13.4869	66	427	7	ENLYFQG	286	15	6	HHHHGK
-8	0	30	0.909091	0.250961	0.408861	73.3745	46.2782	66	427	7	ENLYFQG	316	33	8	ENLYFGGS
11	0.535	7	0.0555556	0.0236382	1.56111	4.484	4.35315	66	427	7	ENLYFQG	345	126	6	KHHHHH
0	0	204	0.957746	0.673946	2.63901	77.3016	123.957	66	427	7	ENLYFQG	347	213	6	HHSSGR
1	0	5	0.0892857	0.0280443	0.693825	7.20642	5.16977	66	427	7	ENLYFQG	417	56	6	HHHHHA
1	0	10	0.344828	0.0943475	0.309656	32.2939	17.4141	77	29	6	VDDDDK	202	368	6	AHHIHH
-5	0	8	0.470588	0.359898	0.0143048	559.254	66.7686	77	29	6	VDDDDK	282	17	6	DDDDKM
17	0	7	0.28	0.1136	0.107358	65.2022	21.0363	78	25	8	LYDDDDKD	114	148	6	GGRHHH
11	0	23	0.92	0.439941	0.079068	290.889	81.514	78	25	8	LYDDDDKD	214	109	7	HHHHHMA
15	0	24	0.96	0.118316	1.13597	21.1274	21.4525	78	25	8	LYDDDDKD	240	1566	6	SHHHHH
7	0	23	0.92	0.45262	0.0747156	307.834	83.8705	78	25	8	LYDDDDKD	420	103	6	MASMTG
-1	0	13	0.8125	0.637174	0.0120706	1077	118.216	84	26	6	PEDPED	423	16	6	QPELAP
-19	0	166	1	0.358315	6.03041	27.5272	65.1481	95	1252	6	HHHHSG	100	166	22	HHHHHHSSGVDLGTENLYFQSM
122.2	173.125	5	0.2	0.0235687	0.908194	5.50543	4.2937	95	1252	6	HHHHSG	126	25	6	PNSSSV
4.11	1.071	82	0.752294	0.215539	3.95973	20.7085	39.2203	95	1252	6	HHHHSG	132	109	6	YFQGHM
20.333	54.172	12	0.230769	0.0403972	1.88904	6.35242	7.3567	95	1252	6	HHHHSG	133	52	6	GSMMAA
-21	0	61	1	0.216876	2.21599	27.5272	39.4902	95	1252	6	HHHHSG	141	61	22	HHHHSSGVDLGTENLYFQSNAM
2.333	0.471	18	0.857143	0.108323	0.762883	23.5947	19.7352	95	1252	6	HHHHSG	145	21	6	DDDDKH
0	0	9	0.391304	0.0490277	0.835539	10.7715	8.93202	95	1252	6	HHHHSG	175	23	8	LEVLFQGP
9	0	17	0.253731	0.0512814	2.43396	6.9845	9.33684	95	1252	6	HHHHSG	185	67	12	SMTGGQQMGRGS
10.533	52.017	60	0.0697674	0.0285912	31.2419	1.9205	5.14741	95	1252	6	HHHHSG	235	860	6	GHGHHH
-2.006	0.144	820	0.654952	0.568228	56.8893	14.414	101.258	95	1252	6	HHHHSG	240	1566	6	SHHHHH
4	0	20	0.4	0.0740873	1.81639	11.0109	13.4923	95	1252	6	HHHHSG	255	50	6	GSHMLE
4	0	5	0.3125	0.0318108	0.581244	8.60224	5.79595	95	1252	6	HHHHSG	307	16	6	GSHMSQ
0.917	0.276	12	0.363636	0.0541571	1.19882	10.0099	9.86513	95	1252	6	HHHHSG	316	33	8	ENLYFGGS
-1.831	4.4	682	0.967376	0.719098	25.6111	26.6291	129.75	95	1252	6	HHHHSG	337	705	6	SGEVPR
4	0	9	0.333333	0.0444478	0.98085	9.17572	8.09717	95	1252	6	HHHHSG	344	27	6	GSHWGS
-0.076	40.9	210	0.985915	0.400225	7.73781	27.1395	72.7201	95	1252	6	HHHHSG	347	213	6	HHSSGR
9.333	7.63	6	0.4	0.0405586	0.544916	11.0109	7.38992	95	1252	6	HHHHSG	358	15	6	GSHMGT
0.032	0.177	31	0.861111	0.142545	1.3078	23.7039	25.9645	95	1252	6	HHHHSG	359	36	7	HIEGRHM
7	6	10	0.555556	0.0634367	0.6539	15.2929	11.5579	95	1252	6	HHHHSG	368	18	6	SHMNAP
19.929	0.457	14	0.608696	0.0790528	0.835539	16.7557	14.4021	95	1252	6	HHHHSG	388	23	6	MDSPDL
7	0	21	0.203883	0.0490299	3.74176	5.61233	8.92241	95	1252	6	HHHHSG	420	103	6	MASMTG
-3.714	1.485	7	0.4375	0.324554	0.0134633	519.931	60.2124	98	29	6	EDEDEE	288	16	6	DEEEED
129.167	8.552	6	0.15	0.0462072	0.427112	14.0478	8.52731	103	40	8	GGGSSGGG	202	368	6	AHHIHH
-6.765	0.941	34	0.85	0.759958	0.0580316	585.888	140.898	103	40	8	GGGSSGGG	227	50	7	GGSGSGG
128.75	9.808	4	0.1	0.0891814	0.0568709	70.3347	16.5347	103	40	8	GGGSSGGG	299	49	8	AAAHHHHH
-4.545	0.891	22	0.758621	0.6456	0.0336583	653.628	119.732	103	40	8	GGGSSGGG	319	29	7	SGGGGSG
132.75	7.822	4	0.1	0.0977127	0.0475859	84.0585	18.1186	103	40	8	GGGSSGGG	361	41	7	SGAHHHH
-1.059	0.235	17	0.155963	0.130648	0.468083	36.3184	24.1638	114	148	6	GGRHHH	214	109	7	HHHHHMA
-4.8	0.4	20	0.135135	0.0463887	3.69313	5.41546	8.48588	114	148	6	GGRHHH	235	860	6	GHGHHH
-3.975	0.155	122	0.824324	0.245607	6.72493	18.1415	44.4564	114	148	6	GGRHHH	240	1566	6	SHHHHH
4	0	4	0.235294	0.0784778	0.0730037	54.7917	14.5341	114	148	6	GGRHHH	282	17	6	DDDDKM
-5	0	5	0.106383	0.0576934	0.201834	24.7729	10.6802	114	148	6	GGRHHH	289	47	6	GRDHHH
-8	0	91	0.919192	0.750963	0.425139	214.048	138.914	114	148	6	GGRHHH	329	99	9	EGGSHHHHH
4	0	7	0.0679612	0.0533071	0.442317	15.8258	9.86022	114	148	6	GGRHHH	420	103	6	MASMTG
18	0	6	0.4	0.24142	0.0178447	336.234	44.782	123	41	6	GINPFT	286	15	6	HHHHGK
1	0	8	0.32	0.190285	0.0507776	157.55	35.2768	126	25	6	PNSSSV	262	70	12	KLAAALEHHHHH
34.5	49.363	4	0.16	0.0265602	0.511403	7.82162	4.87834	126	25	6	PNSSSV	337	705	6	SGEVPR
5	0	8	0.32	0.106854	0.157411	50.8225	19.7671	126	25	6	PNSSSV	340	217	8	ALEHHHHH
8.125	1.452	96	0.880734	0.225914	4.95282	19.3829	40.914	132	109	6	YFQGHM	240	1566	6	SHHHHH
3	0	67	0.614679	0.437338	0.673659	99.4568	80.8109	132	109	6	YFQGHM	347	213	6	HHSSGR
41	50.229	4	0.0769231	0.0250548	0.555246	7.20401	4.62295	133	52	6	GSMMAA	202	368	6	AHHIHH
23	52.251	13	0.25	0.0381817	2.36281	5.50192	6.92033	133	52	6	GSMMAA	240	1566	6	SHHHHH
16.333	54.172	12	0.230769	0.057755	1.06372	11.2812	10.6038	133	52	6	GSMMAA	337	705	6	SGEVPR
9.917	0.276	12	0.571429	0.0865068	0.524025	22.8997	15.8532	145	21	6	DDDDKH	235	860	6	GHGHHH
-2	0	8	0.380952	0.15436	0.0767758	104.2	28.595	145	21	6	DDDDKH	345	126	6	KHHHHH
-1	10	5	0.172414	0.130351	0.0420729	118.841	24.1713	163	29	7	GGGGGSG	227	50	7	GGSGSGG
4	1.732	6	0.26087	0.0629056	0.24559	24.431	11.6117	175	23	8	LEVLFQGP	202	368	6	AHHIHH
3.1	1.375	10	0.434783	0.0483108	1.04509	9.56855	8.75973	175	23	8	LEVLFQGP	240	1566	6	SHHHHH
13	0	17	0.253731	0.0441404	3.04439	5.58403	7.99866	185	67	12	SMTGGQQMGRGS	240	1566	6	SHHHHH
5	0	16	0.238806	0.0680779	1.37056	11.6741	12.4965	185	67	12	SMTGGQQMGRGS	337	705	6	SGEVPR
-4	0	54	0.80597	0.649227	0.200238	269.679	120.229	185	67	12	SMTGGQQMGRGS	420	103	6	MASMTG
-4	0	11	0.100917	0.0494545	1.16388	9.45114	9.11752	202	368	6	AHHIHH	214	109	7	HHHHHMA
124.5	3.5	4	0.08	0.0257087	0.53389	7.49217	4.74373	202	368	6	AHHIHH	227	50	7	GGSGSGG
2	0	8	0.470588	0.0994059	0.181523	44.0716	18.3509	202	368	6	AHHIHH	282	17	6	DDDDKM
-6.222	0.416	36	0.734694	0.265805	0.523213	68.8057	49.0466	202	368	6	AHHIHH	299	49	8	AAAHHHHH
120.5	3.5	4	0.137931	0.03593	0.309656	12.9175	6.63176	202	368	6	AHHIHH	319	29	7	SGGGGSG
10	0	6	0.285714	0.0660754	0.224234	26.7578	12.1972	202	368	6	AHHIHH	338	21	6	GPGSMT
-5	0	4	0.097561	0.0291738	0.43779	9.1368	5.3838	202	368	6	AHHIHH	361	41	7	SGAHHHH
10	0	18	0.692308	0.182224	0.277623	64.8361	33.6354	202	368	6	AHHIHH	367	26	6	GPGSMS
-2.167	0.687	6	0.105263	0.0374566	0.608635	9.85812	6.91073	202	368	6	AHHIHH	416	57	6	HHHSSA
8	0	5	0.147059	0.0746658	0.124304	40.2241	13.8292	206	34	12	PTTENLYFQGAM	345	126	6	KHHHHH
-3.102	0.302	59	0.541284	0.134107	4.95282	11.9124	24.2872	214	109	7	HHHHHMA	240	1566	6	SHHHHH
-2	0	26	0.252427	0.243054	0.32576	79.8133	44.9832	214	109	7	HHHHHMA	420	103	6	MASMTG
-1.5	1.5	4	0.235294	0.136486	0.0246634	162.184	25.3132	227	50	7	GGSGSGG	284	17	7	SGGGSGG
-4.091	1.443	22	0.758621	0.577305	0.0420729	522.902	107.051	227	50	7	GGSGSGG	319	29	7	SGGGGSG
8.032	0.538	31	0.861111	0.173342	0.898329	34.5085	31.7599	235	860	6	GHGHHH	359	36	7	HIEGRHM
-5.867	0.34	15	0.365854	0.0754251	1.0231	14.6614	13.8184	235	860	6	GHGHHH	361	41	7	SGAHHHH
-3.906	0.291	32	0.842105	0.174049	0.948236	33.7469	31.8885	235	860	6	GHGHHH	389	38	6	DEEHHH
-5	0	56	0.861538	0.233139	1.62198	34.5257	42.6983	235	860	6	GHGHHH	402	65	7	GEKHHHH
-4	0	62	0.837838	0.241741	1.84656	33.5759	44.268	235	860	6	GHGHHH	410	74	6	KEGHHH
-4	0	22	0.52381	0.111713	1.04805	20.9914	20.4663	235	860	6	GHGHHH	421	42	6	VEHHHH
-4	0	50	0.806452	0.212693	1.54712	32.3181	38.9553	235	860	6	GHGHHH	422	62	6	NEGHHH
-6	0	35	1	0.146137	1.59036	22.0077	26.4932	237	35	11	SHHHHHHSQDP	240	1566	6	SHHHHH
8	0	20	0.4	0.0648924	2.27194	8.80307	11.7619	240	1566	6	SHHHHH	255	50	6	GSHMLE
5	6	5	0.294118	0.0265261	0.772458	6.47284	4.81011	240	1566	6	SHHHHH	282	17	6	DDDDKM
-4	0	16	0.340426	0.052342	2.13562	7.49197	9.4875	240	1566	6	SHHHHH	289	47	6	GRDHHH
8	0	5	0.3125	0.0276359	0.727019	6.87739	5.01144	240	1566	6	SHHHHH	307	16	6	GSHMSQ
10.667	6.247	15	0.454545	0.060814	1.49948	10.0035	11.0253	240	1566	6	SHHHHH	316	33	8	ENLYFGGS
-6	0	99	1	0.246007	4.49843	22.0077	44.5591	240	1566	6	SHHHHH	329	99	9	EGGSHHHHH
1.998	0.118	646	0.916312	0.604282	32.0343	20.1659	108.527	240	1566	6	SHHHHH	337	705	6	SGEVPR
8	0	9	0.333333	0.0387068	1.22685	7.33589	7.01795	240	1566	6	SHHHHH	344	27	6	GSHWGS
7.288	52.749	125	0.586854	0.205007	9.67845	12.9153	37.0739	240	1566	6	SHHHHH	347	213	6	HHSSGR
-5	0	13	0.317073	0.045013	1.86299	6.97804	8.15972	240	1566	6	SHHHHH	361	41	7	SGAHHHH
-2.057	0.656	53	0.815385	0.160705	2.95352	17.9447	29.1221	240	1566	6	SHHHHH	366	65	6	HHHGSM
11	6	10	0.555556	0.0559914	0.817897	12.2265	10.1531	240	1566	6	SHHHHH	368	18	6	SHMNAP
-5	0	19	0.655172	0.0849619	1.31772	14.4188	15.404	240	1566	6	SHHHHH	387	29	7	SRSHHHH
-2.059	0.235	34	0.596491	0.107694	2.59001	13.1274	19.5179	240	1566	6	SHHHHH	416	57	6	HHHSSA
20.216	48.845	51	0.495146	0.118223	4.68019	10.897	21.4124	240	1566	6	SHHHHH	420	103	6	MASMTG
-4	0	4	0.210526	0.0186172	0.863336	4.63319	3.37585	240	1566	6	SHHHHH	424	19	6	PRHHHH
0	0	20	0.4	0.102201	1.02281	19.554	18.7647	255	50	6	GSHMLE	337	705	6	SGEVPR
-8	0	68	0.971429	0.550451	0.44075	154.283	101.763	262	70	12	KLAAALEHHHHH	340	217	8	ALEHHHHH
-8	0	8	0.170213	0.115545	0.13501	59.2547	21.405	289	47	6	GRDHHH	329	99	9	EGGSHHHHH
0	0	6	0.375	0.0539789	0.327298	18.3319	9.91563	307	16	6	GSHMSQ	337	705	6	SGEVPR
0	0	11	0.333333	0.129233	0.203952	53.9343	23.9057	316	33	8	ENLYFGGS	347	213	6	HHSSGR
0	0	9	0.333333	0.0618899	0.552315	16.295	11.367	337	705	6	SGEVPR	344	27	6	GSHWGS
5.333	7.63	6	0.4	0.0559494	0.306842	19.554	10.2777	337	705	6	SGEVPR	358	15	6	GSHMGT
3	6	10	0.555556	0.0864127	0.36821	27.1584	15.8731	337	705	6	SGEVPR	368	18	6	SHMNAP
15.929	0.457	14	0.608696	0.107388	0.470491	29.7562	19.7247	337	705	6	SGEVPR	388	23	6	MDSPDL
3	0	20	0.194175	0.0671906	2.10698	9.49225	12.3273	337	705	6	SGEVPR	420	103	6	MASMTG
233	84.439	4	0.038835	0.0225221	0.648532	6.16778	4.16173	340	217	8	ALEHHHHH	420	103	6	MASMTG
185	0	4	0.097561	0.0597924	0.122534	32.6441	11.077	361	41	7	SGAHHHH	420	103	6	MASMTG
